# Supplementary material for: ﻿Paraboeazunyiensis (Gesneriaceae), a new species from north Guizhou, China
Source: PhytoKeys. 2023 Nov 6;235:21–9. doi: 10.3897/phytokeys.235.111412 (PMC10646807; doi:10.3897/phytokeys.235.111412)
Supplement: XML Treatment for Paraboea zunyiensis [file phytokeys.235.111412-treatment1.xml]

<!DOCTYPE tp:taxon-treatment
  PUBLIC "-//TaxonX//DTD Taxonomic Treatment Publishing DTD v0 20100105//EN" "tax-treatment-NSO.dtd">
<tp:taxon-treatment xmlns:tp="http://www.plazi.org/taxpub"><tp:treatment-meta><kwd-group><label>Taxon classification</label><kwd>
              <named-content content-type="kingdom">Plantae</named-content>
            </kwd><kwd>
              <named-content content-type="order">Lamiales</named-content>
            </kwd><kwd>
              <named-content content-type="family">Gesneriaceae</named-content>
            </kwd></kwd-group><mixed-citation publication-type="journal"><person-group><name><surname>Deng</surname><given-names>Tan</given-names></name><name><surname>Wen</surname><given-names>Fang</given-names></name><name><surname>Xie</surname><given-names>Da-Jun</given-names></name><name><surname>Wei</surname><given-names>Ruo-Xun</given-names></name><name><surname>He</surname><given-names>Lin</given-names></name><name><surname>Dou</surname><given-names>Quan-Li</given-names></name><name><surname>Qian</surname><given-names>Zheng-Min</given-names></name><name><surname>Zhang</surname><given-names>Ren-Bo</given-names></name></person-group><article-title>﻿<italic><tp:taxon-name><tp:taxon-name-part taxon-name-part-type="genus" reg="Paraboea">Paraboea</tp:taxon-name-part><tp:taxon-name-part taxon-name-part-type="species" reg="zunyiensis">zunyiensis</tp:taxon-name-part></tp:taxon-name></italic> (<tp:taxon-name><tp:taxon-name-part taxon-name-part-type="family">Gesneriaceae</tp:taxon-name-part></tp:taxon-name>), a new species from north Guizhou, China</article-title><source>PhytoKeys</source><day>06</day><month>11</month><year>2023</year><volume>235</volume><fpage>21</fpage><lpage>29</lpage><pub-id pub-id-type="doi">10.3897/phytokeys.235.111412</pub-id></mixed-citation></tp:treatment-meta><tp:nomenclature><label>﻿</label><tp:taxon-name>
            <object-id xmlns:xlink="http://www.w3.org/1999/xlink" content-type="arpha" xlink:type="simple">E1932C50-732F-560C-B1A0-BF7FBC13C093</object-id>
            <tp:taxon-name-part taxon-name-part-type="genus" reg="Paraboea">Paraboea</tp:taxon-name-part>
            <tp:taxon-name-part taxon-name-part-type="species" reg="zunyiensis">zunyiensis</tp:taxon-name-part>
            <object-id xmlns:xlink="http://www.w3.org/1999/xlink" content-type="ipni" xlink:type="simple">urn:lsid:ipni.org:names:77330011-1</object-id>
          </tp:taxon-name><tp:taxon-authority>T.Deng, F.Wen &amp; R.B.Zhang</tp:taxon-authority><tp:taxon-status xmlns:xlink="http://www.w3.org/1999/xlink" xlink:type="simple">sp. nov.</tp:taxon-status><xref ref-type="fig" rid="F1">Figs 1</xref><xref ref-type="fig" rid="F2">, 2</xref></tp:nomenclature><tp:treatment-sec sec-type="diagnosis" id="SECID0ETMAG"><title>Diagnosis.</title><p><italic><tp:taxon-name><tp:taxon-name-part taxon-name-part-type="genus" reg="Paraboea">Paraboea</tp:taxon-name-part><tp:taxon-name-part taxon-name-part-type="species" reg="zunyiensis">zunyiensis</tp:taxon-name-part></tp:taxon-name></italic> morphologically resembles <italic><tp:taxon-name><tp:taxon-name-part taxon-name-part-type="genus" reg="Paraboea">P.</tp:taxon-name-part><tp:taxon-name-part taxon-name-part-type="species" reg="crassifolia">crassifolia</tp:taxon-name-part></tp:taxon-name></italic>, but can be distinguished by the shorter staminodes (&lt; 1 mm <italic>vs.</italic> 2–2.5 mm in <italic><tp:taxon-name><tp:taxon-name-part taxon-name-part-type="genus" reg="Paraboea">P.</tp:taxon-name-part><tp:taxon-name-part taxon-name-part-type="species" reg="crassifolia">crassifolia</tp:taxon-name-part></tp:taxon-name></italic>, following the same order), filaments (ca. 1 mm <italic>vs.</italic> (3–) 5.5–7 mm) and anthers (1.5–2.3 mm <italic>vs.</italic> 2.5–3 mm), calyx lobe shape (triangular ovate <italic>vs.</italic> narrowly triangular to linear), the outer calyx indumentum (tomentose <italic>vs.</italic> puberulent or velutinous), and the ovary length (ovaries longer than the styles <italic>vs.</italic> ovaries shorter than the styles).</p><fig id="F1" position="float" orientation="portrait"><object-id xmlns:xlink="http://www.w3.org/1999/xlink" content-type="doi" xlink:type="simple">10.3897/phytokeys.235.111412.figure1</object-id><object-id xmlns:xlink="http://www.w3.org/1999/xlink" content-type="arpha" xlink:type="simple">8B979C93-F880-5FDE-8A66-C55987C3BDE2</object-id><label>Figure 1.</label><caption><p>Line drawing of <italic><tp:taxon-name><tp:taxon-name-part taxon-name-part-type="genus" reg="Paraboea">Paraboea</tp:taxon-name-part><tp:taxon-name-part taxon-name-part-type="species" reg="zunyiensis">zunyiensis</tp:taxon-name-part></tp:taxon-name></italic> T.Deng, F.Wen &amp; R.B.Zhang, sp. nov. <bold>A</bold> flowering plant <bold>B</bold> corolla <bold>C</bold> opened corolla <bold>D</bold> adaxial leaf surface <bold>E</bold> abaxial leaf surface <bold>F</bold> calyx <bold>G</bold> bracts <bold>H</bold> pistil <bold>I</bold> capsules <bold>J</bold> seed <bold>K</bold> fertile stamens <bold>L</bold> staminodes. Drawings by Tan Deng from the type specimens.</p></caption><graphic xmlns:xlink="http://www.w3.org/1999/xlink" xlink:href="phytokeys-235-021_article-111412__-g001.jpg" position="float" orientation="portrait" xlink:type="simple" id="oo_930750.jpg"><uri content-type="original_file" xlink:type="simple">https://binary.pensoft.net/fig/930750</uri></graphic></fig></tp:treatment-sec><tp:treatment-sec sec-type="material" id="SECID0EWPAG"><title>Type.</title><p>China, Guizhou Province, Zunyi City, Maoli Town, Xiazhai Valley, elev. ca. 1000 m, <named-content xmlns:xlink="http://www.w3.org/1999/xlink" content-type="dwc:verbatimCoordinates" xlink:type="simple"><named-content content-type="geo-json" specific-use="{&#34;type&#34;:&#34;Point&#34;,&#34;coordinates&#34;:[107.056795,27.369864]}" id="NCID0E6PAG" xlink:type="simple">27.36986425°N, 107.05679454°E</named-content></named-content>, growing on the Karst rocks alongside the stream. 15 April 2023, <italic>Ren-Bo Zhang ZRB2493</italic> (fl.) (<bold><italic>holotype</italic></bold>: <named-content xmlns:xlink="http://www.w3.org/1999/xlink" content-type="dwc:institutional_code" xlink:title="Guangxi Institute of Botany Herbarium" xlink:href="http://grbio.org/institution/guangxi-institute-botany" xlink:type="simple">IBK</named-content>!, <bold><italic>isotypes</italic></bold>: <abbrev xmlns:xlink="http://www.w3.org/1999/xlink" xlink:title="Zunyi Normal College" id="ABBRID0EQQAG" xlink:type="simple">ZY</abbrev>!) and 27 May 2023 <italic>Ren-Bo Zhang ZRB2498</italic> (fr.) (<bold><italic>paratype</italic></bold>: <abbrev xmlns:xlink="http://www.w3.org/1999/xlink" xlink:title="Zunyi Normal College" id="ABBRID0EZQAG" xlink:type="simple">ZY</abbrev>!).</p><fig id="F2" position="float" orientation="portrait"><object-id xmlns:xlink="http://www.w3.org/1999/xlink" content-type="doi" xlink:type="simple">10.3897/phytokeys.235.111412.figure2</object-id><object-id xmlns:xlink="http://www.w3.org/1999/xlink" content-type="arpha" xlink:type="simple">ED118920-7D43-555B-A8A3-E1A8D09D1642</object-id><label>Figure 2.</label><caption><p>Living or re-watered photographs of <italic><tp:taxon-name><tp:taxon-name-part taxon-name-part-type="genus" reg="Paraboea">Paraboea</tp:taxon-name-part><tp:taxon-name-part taxon-name-part-type="species" reg="zunyiensis">zunyiensis</tp:taxon-name-part></tp:taxon-name></italic> T.Deng, F.Wen &amp; R.B.Zhang, sp. nov. <bold>A</bold> habitat <bold>B</bold> flowering plant <bold>C</bold> cyme <bold>D</bold> flowers <bold>E</bold> fruiting plant <bold>F</bold> upward view of the plant <bold>G</bold> pistil <bold>H</bold> stigma and style <bold>I</bold> fertile stamens <bold>J</bold> staminodes <bold>K</bold> calyx <bold>L</bold> bracts <bold>M</bold> capsules <bold>N</bold> seeds (Photographed by T. Deng and R.B. Zhang)</p></caption><graphic xmlns:xlink="http://www.w3.org/1999/xlink" xlink:href="phytokeys-235-021_article-111412__-g002.jpg" position="float" orientation="portrait" xlink:type="simple" id="oo_930751.jpg"><uri content-type="original_file" xlink:type="simple">https://binary.pensoft.net/fig/930751</uri></graphic></fig></tp:treatment-sec><tp:treatment-sec sec-type="description" id="SECID0ERSAG"><title>Description.</title><p><bold><italic>Herbs</italic></bold>, stemless. <bold><italic>Leaves</italic></bold> basal, petiole 0.8–1.5 cm long; leaf blade spathulate or oboval-oblong, 3.5–12 (–25) × 1–3.5 (–8) cm, thick papery to leathery, adaxially cobwebby-woolly, glabrescent, abaxially densely cobwebby-woolly to pannose, base attenuate to cuneate, margin crenate or subentire, involute, apex rounded or acute; lateral veins 4–7 on each side of midrib. <bold><italic>Cymes</italic></bold> 1–2, axillary, each cyme 3–7 branched and 9–22 flowered; peduncle 2–6 cm long, ca. 1.5 mm in diam, cobwebby-woolly, glabrescent from upper part; bracts 2, opposite, linear, 2–3 × 0.6–0.9 mm, outside cobwebby-woolly. <bold><italic>Pedicel</italic></bold> 1–2 cm long, cobwebby-woolly. <bold><italic>Calyx</italic></bold> ca. 3 mm long, 5-sect from near base; segments triangular ovate, 1–2 × ca. 0.5 mm, outside brown tomentose. <bold><italic>Corolla</italic></bold> blue-purplish, ca. 1.5 cm long, subglabrous on both sides; tube 7–8 mm long; adaxial lip ca. 3 mm long, lobes 2–3 × ca. 5 mm; abaxial lip ca. 7 mm long, lobes 3–4 × 5–6 mm. <bold><italic>Stamens</italic></bold> 2, filaments ca. 1 mm long, glabrous; anthers 1.5–2.5 mm long; staminodes 2, ca. 0.8 mm long. <bold><italic>Pistil</italic></bold> glabrous; ovary 4–6 mm long; style 3–5 mm long; stigma capitate. <bold><italic>Capsule</italic></bold> spirally twisted, 2–4 cm long, glabrous. <bold><italic>Seeds</italic></bold> 0.5–0.7 × 0.2–0.3 mm, reticulate, apiculate or cuspidate at both ends. <bold>Fl</bold>. Apr–May. <bold>Fr</bold>. May–Jun.</p></tp:treatment-sec><tp:treatment-sec sec-type="phenology" id="SECID0E2TAG"><title>Phenology.</title><p>Flowering occurs from April to May, and fruiting occurs from May to June.</p></tp:treatment-sec><tp:treatment-sec sec-type="etymology" id="SECID0EAUAG"><title>Etymology.</title><p>The specific epithet is derived from the type locality, Zunyi City, Guizhou Province, China.</p></tp:treatment-sec><tp:treatment-sec sec-type="Vernacular name" id="SECID0EFUAG"><title>Vernacular name.</title><p>The Chinese name proposed here is “遵义蛛毛苣苔”. Phonetically, it is “Zūn yì zhū máo jù tái”.</p></tp:treatment-sec><tp:treatment-sec sec-type="distribution" id="SECID0EKUAG"><title>Distribution and ecology.</title><p>The new species is endemic to Guizhou Province and is known only from the type locality, Xiazhai Valley in Zunyi City. It grows on the steep Karst cliff in a valley, at an altitude ca. 1000 m.</p></tp:treatment-sec><tp:treatment-sec sec-type="conservation status" id="SECID0EPUAG"><title>Conservation status.</title><p><italic><tp:taxon-name><tp:taxon-name-part taxon-name-part-type="genus" reg="Paraboea">Paraboea</tp:taxon-name-part><tp:taxon-name-part taxon-name-part-type="species" reg="zunyiensis">zunyiensis</tp:taxon-name-part></tp:taxon-name></italic> is known only from the type locality, with the individuals estimated to be over thousands of plants. Considering the narrow distribution area, we proposed it as “NT” (near threatened) according to the guidelines for using the IUCN Red List Categories and Criteria (<xref ref-type="bibr" rid="B9">IUCN Standards and Petitions Committee 2022</xref>).</p></tp:treatment-sec><tp:treatment-sec sec-type="Taxonomic and phylogenetic notes" id="SECID0EEVAG"><title>Taxonomic and phylogenetic notes.</title><p>The aligned matrix of <abbrev xmlns:xlink="http://www.w3.org/1999/xlink" xlink:title="internal transcribed spacer" id="ABBRID0EKVAG" xlink:type="simple">ITS</abbrev> and <italic><abbrev xmlns:xlink="http://www.w3.org/1999/xlink" xlink:title="intron spacer region" id="ABBRID0EPVAG" xlink:type="simple">trnL-F</abbrev></italic> sequences comprised 1562 characters. The three outgroup species are clearly distinguishable from the <italic><tp:taxon-name><tp:taxon-name-part taxon-name-part-type="genus" reg="Paraboea">Paraboea</tp:taxon-name-part></tp:taxon-name></italic> species (Fig. <xref ref-type="fig" rid="F3">3</xref>). <italic><tp:taxon-name><tp:taxon-name-part taxon-name-part-type="genus" reg="Paraboea">P.</tp:taxon-name-part><tp:taxon-name-part taxon-name-part-type="species" reg="hainanensis">hainanensis</tp:taxon-name-part></tp:taxon-name></italic> (Chun) B.L.Burtt is quite different and other <italic><tp:taxon-name><tp:taxon-name-part taxon-name-part-type="genus" reg="Paraboea">Paraboea</tp:taxon-name-part></tp:taxon-name></italic> species form two big clades, which matches a previous study (<xref ref-type="bibr" rid="B6">Guo 2016</xref>). Although <italic><tp:taxon-name><tp:taxon-name-part taxon-name-part-type="genus" reg="Paraboea">P.</tp:taxon-name-part><tp:taxon-name-part taxon-name-part-type="species" reg="zunyiensis">zunyiensis</tp:taxon-name-part></tp:taxon-name></italic> and <italic><tp:taxon-name><tp:taxon-name-part taxon-name-part-type="genus" reg="Paraboea">P.</tp:taxon-name-part><tp:taxon-name-part taxon-name-part-type="species" reg="crassifolia">crassifolia</tp:taxon-name-part></tp:taxon-name></italic> are in the same branch (BI = 100%), they are not clustered together and they can be morphologically distinguished from the traits presented in Table <xref ref-type="table" rid="T2">2</xref>. <italic><tp:taxon-name><tp:taxon-name-part taxon-name-part-type="genus" reg="Paraboea">P.</tp:taxon-name-part><tp:taxon-name-part taxon-name-part-type="species" reg="zunyiensis">zunyiensis</tp:taxon-name-part></tp:taxon-name></italic> is clustered with <italic><tp:taxon-name><tp:taxon-name-part taxon-name-part-type="genus" reg="Paraboea">P.</tp:taxon-name-part><tp:taxon-name-part taxon-name-part-type="species" reg="neurophylla">neurophylla</tp:taxon-name-part></tp:taxon-name></italic> (Hance) B.L.Burtt and <italic><tp:taxon-name><tp:taxon-name-part taxon-name-part-type="genus" reg="Paraboea">P.</tp:taxon-name-part><tp:taxon-name-part taxon-name-part-type="species" reg="trisepala">trisepala</tp:taxon-name-part></tp:taxon-name></italic> W.H.Chen &amp; Y.M.Shui (BI = 100%). <italic><tp:taxon-name><tp:taxon-name-part taxon-name-part-type="genus" reg="Paraboea">P.</tp:taxon-name-part><tp:taxon-name-part taxon-name-part-type="species" reg="crassifolia">crassifolia</tp:taxon-name-part></tp:taxon-name></italic> and <italic><tp:taxon-name><tp:taxon-name-part taxon-name-part-type="genus" reg="Paraboea">P.</tp:taxon-name-part><tp:taxon-name-part taxon-name-part-type="species" reg="velutina">velutina</tp:taxon-name-part></tp:taxon-name></italic> (W.T.Wang &amp; C.Z.Gao) B.L.Burtt are clustered as a sister group (BI = 95%) and then clustered with <italic><tp:taxon-name><tp:taxon-name-part taxon-name-part-type="genus" reg="Paraboea">P.</tp:taxon-name-part><tp:taxon-name-part taxon-name-part-type="species" reg="dictyoneura">dictyoneura</tp:taxon-name-part></tp:taxon-name></italic> (Hance) B.L.Burtt.</p><fig id="F3" position="float" orientation="portrait"><object-id xmlns:xlink="http://www.w3.org/1999/xlink" content-type="doi" xlink:type="simple">10.3897/phytokeys.235.111412.figure3</object-id><object-id xmlns:xlink="http://www.w3.org/1999/xlink" content-type="arpha" xlink:type="simple">15DDD4DF-F2F0-5CC7-8D18-BE9DE56DCA0A</object-id><label>Figure 3.</label><caption><p>Bayesian phylogenetic tree of <italic><tp:taxon-name><tp:taxon-name-part taxon-name-part-type="genus" reg="Paraboea">Paraboea</tp:taxon-name-part></tp:taxon-name></italic> including <italic><tp:taxon-name><tp:taxon-name-part taxon-name-part-type="genus" reg="Paraboea">P.</tp:taxon-name-part><tp:taxon-name-part taxon-name-part-type="species" reg="zunyiensis">zunyiensis</tp:taxon-name-part></tp:taxon-name></italic> based on the combined data from <abbrev xmlns:xlink="http://www.w3.org/1999/xlink" xlink:title="internal transcribed spacer" id="ABBRID0EK1AG" xlink:type="simple">ITS</abbrev> and <italic><abbrev xmlns:xlink="http://www.w3.org/1999/xlink" xlink:title="intron spacer region" id="ABBRID0EP1AG" xlink:type="simple">trnL-F</abbrev></italic>, with the branch lengths indicating the nucleotide substitution rates and the posterior probabilities are shown beside the branches.</p></caption><graphic xmlns:xlink="http://www.w3.org/1999/xlink" xlink:href="phytokeys-235-021_article-111412__-g003.jpg" position="float" orientation="portrait" xlink:type="simple" id="oo_930752.jpg"><uri content-type="original_file" xlink:type="simple">https://binary.pensoft.net/fig/930752</uri></graphic></fig><table-wrap id="T2" position="float" orientation="portrait"><label>Table 2.</label><caption><p>Morphological and phenological comparison of <italic><tp:taxon-name><tp:taxon-name-part taxon-name-part-type="genus" reg="Paraboea">Paraboea</tp:taxon-name-part><tp:taxon-name-part taxon-name-part-type="species" reg="zunyiensis">zunyiensis</tp:taxon-name-part></tp:taxon-name></italic> and <italic><tp:taxon-name><tp:taxon-name-part taxon-name-part-type="genus" reg="Paraboea">P.</tp:taxon-name-part><tp:taxon-name-part taxon-name-part-type="species" reg="crassifolia">crassifolia</tp:taxon-name-part></tp:taxon-name></italic>.</p></caption><table id="TID0EUKBG" rules="all"><tbody><tr><th rowspan="1" colspan="1">Characters</th><th rowspan="1" colspan="1">
                    <italic>
                      <tp:taxon-name><tp:taxon-name-part taxon-name-part-type="genus" reg="Paraboea">Paraboea</tp:taxon-name-part><tp:taxon-name-part taxon-name-part-type="species" reg="zunyiensis">zunyiensis</tp:taxon-name-part></tp:taxon-name>
                    </italic>
                  </th><th rowspan="1" colspan="1">
                    <italic>
                      <tp:taxon-name><tp:taxon-name-part taxon-name-part-type="genus" reg="Paraboea">Paraboea</tp:taxon-name-part><tp:taxon-name-part taxon-name-part-type="species" reg="crassifolia">crassifolia</tp:taxon-name-part></tp:taxon-name>
                    </italic>
                  </th></tr><tr><td rowspan="1" colspan="1">Bract width (mm)</td><td rowspan="1" colspan="1">0.6–0.9</td><td rowspan="1" colspan="1">ca. 0.5</td></tr><tr><td rowspan="1" colspan="1">Calyx lobes</td><td rowspan="1" colspan="1">triangular ovate</td><td rowspan="1" colspan="1">narrowly triangular to linear</td></tr><tr><td rowspan="1" colspan="1">Calyx outer indumentum</td><td rowspan="1" colspan="1">tomentose</td><td rowspan="1" colspan="1">puberulent or velutinous</td></tr><tr><td rowspan="1" colspan="1">Filament length (mm)</td><td rowspan="1" colspan="1">ca. 1</td><td rowspan="1" colspan="1">(3–) 5.5–7</td></tr><tr><td rowspan="1" colspan="1">Anther length (mm)</td><td rowspan="1" colspan="1">1.5–2.3</td><td rowspan="1" colspan="1">2.5–3</td></tr><tr><td rowspan="1" colspan="1">Staminode length (mm)</td><td rowspan="1" colspan="1">&lt; 1</td><td rowspan="1" colspan="1">2–2.5</td></tr><tr><td rowspan="1" colspan="1">Ovary (mm)</td><td rowspan="1" colspan="1">4–6 (longer than styles)</td><td rowspan="1" colspan="1">3–4 (shorter than styles)</td></tr><tr><td rowspan="1" colspan="1">Style (mm)</td><td rowspan="1" colspan="1">3–5</td><td rowspan="1" colspan="1">5.5–6</td></tr><tr><td rowspan="1" colspan="1">Fl.</td><td rowspan="1" colspan="1">Apr–May</td><td rowspan="1" colspan="1">Mar–Jul</td></tr><tr><td rowspan="1" colspan="1">Fr.</td><td rowspan="1" colspan="1">May–Jun</td><td rowspan="1" colspan="1">Sep</td></tr></tbody></table></table-wrap></tp:treatment-sec><ref-list><ref id="B9"><mixed-citation xmlns:xlink="http://www.w3.org/1999/xlink" xlink:type="simple">IUCN Standards and Petitions Committee (<year>2022</year>) Guidelines for Using the IUCN Red List Categories and Criteria (Version 15.1). Prepared by the Standards and Petitions Committee. <ext-link xlink:href="http://www.iucnredlist.org/documents/RedListGuidelines.pdf" ext-link-type="uri" xlink:type="simple">http://www.iucnredlist.org/documents/RedListGuidelines.pdf</ext-link></mixed-citation></ref><ref id="B6"><mixed-citation xmlns:xlink="http://www.w3.org/1999/xlink" xlink:type="simple"><person-group><name name-style="western"><surname>Guo</surname><given-names>J</given-names></name></person-group> (<year>2016</year>) A Systematic Study on the Genus <italic><tp:taxon-name><tp:taxon-name-part taxon-name-part-type="genus">Paraboea</tp:taxon-name-part></tp:taxon-name></italic> (<tp:taxon-name><tp:taxon-name-part taxon-name-part-type="family">Gesneriaceae</tp:taxon-name-part></tp:taxon-name>) in China. Master Thesis, Guangxi Normal University, China.</mixed-citation></ref></ref-list></tp:taxon-treatment>
